# Supplementary material for: Healthcare Utilization and Costs in Sepsis Survivors in Germany–Secondary Analysis of a Prospective Cohort Study
Source: J Clin Med. 2022 Feb 21;11(4):1142. doi: 10.3390/jcm11041142 (PMC8879304; doi:10.3390/jcm11041142)
Supplement: Supplementary file 1 [file jcm-11-01142-s001.zip]

Archive with 2 entries (2 files):
- 202202_Ressource use_post_sepsis_Fig_S1.pdf
- jcm-1556903-proofed-suppl.pdf
